# Supplementary material for: Daytime Variation of Chloral Hydrate-Associated Sedation Outcomes: A Propensity-Matched Cohort Study
Source: J Clin Med. 2023 Feb 3;12(3):1245. doi: 10.3390/jcm12031245 (PMC9917952; doi:10.3390/jcm12031245)
Supplement: Supplementary file 1 [file jcm-12-01245-s001.zip]

Archive with 1 entries (1 files):
- jcm-2097409-supplementary.pdf
